# Supplementary material for: Effect of Serial Home-Based Exercise Immediately after Latissimus Dorsi Reconstruction in Patients with Breast Cancer
Source: Healthcare (Basel). 2022 Sep 13;10(9):1760. doi: 10.3390/healthcare10091760 (PMC9498885; doi:10.3390/healthcare10091760)
Supplement: Supplementary file 1 [file healthcare-10-01760-s001.zip]

Archive with 1 entries (1 files):
- healthcare-1870328-supplementary.pdf
